# Supplementary material for: Altered Nasal Microbiome in Atrophic Rhinitis: A Novel Theory of Etiopathogenesis and Therapy
Source: Microorganisms. 2022 Oct 22;10(11):2092. doi: 10.3390/microorganisms10112092 (PMC9694142; doi:10.3390/microorganisms10112092)
Supplement: Supplementary file 1 [file microorganisms-10-02092-s001.zip]

Archive with 1 entries (1 files):
- microorganisms-1914158-supplementary.pdf
